# Supplementary material for: RNA-seq profiling of a radiation resistant and radiation sensitive prostate cancer cell line highlights opposing regulation of DNA repair and targets for radiosensitization
Source: BMC Cancer. 2014 Nov 4;14:808. doi: 10.1186/1471-2407-14-808 (PMC4233036; doi:10.1186/1471-2407-14-808)
Supplement: Supplementary file 2 — Additional file 2: Table S1: Top 10 known genes with highest basal expression in the LNCaP versus PC-3 cells. (XLSX 10 KB) [file 12885_2014_4994_MOESM2_ESM.xlsx]

## Sheet: Sheet1
Top genes in PC-3 cells	PC-3 RNA-seq reads	LNCaP RNA-seq reads	Top genes in LNCaP Cells	LNCaP RNA-seq reads	PC-3 RNA-seq reads
SLC38A2	1402.01	-	NDRG1	752.963	-
ACTG1	976.526	-	MT1G	654.556	-
ACTN1	734.418	-	INSIG1	427.981	42
GARS	678.693	-	P4HA1	214.52	-
NRP1	653.92	-	PDK1	211.06	-
SHMT2	505.432	-	EFNA3	132.336	-
SLC20A1	453.081	-	MXI1	113.811	-
ASNS	449.691	-	FRK	83.3477	2.4
HAS3	444.608	-	NFE2L3	81.0504	-
PPIF	424.563	-	ZNF395	75.5138	-
